# Supplementary material for: How Are We Educating Future Physicians and Pharmacists in Pakistan? A Survey of the Medical and Pharmacy Student’s Perception on Learning and Preparedness to Assume Future Roles in Antibiotic Use and Resistance
Source: Antibiotics (Basel). 2021 Oct 3;10(10):1204. doi: 10.3390/antibiotics10101204 (PMC8532898; doi:10.3390/antibiotics10101204)
Supplement: Supplementary file 1 [file antibiotics-10-01204-s001.zip]

Archive with 1 entries (1 files):
- antibiotics-1379536-supplementary.pdf
